# Supplementary material for: Assessment of Individual and Mixed Effects of Six Minerals on Thyroid Hormones in Chinese Pregnant Women
Source: Nutrients. 2024 Feb 3;16(3):450. doi: 10.3390/nu16030450 (PMC10857285; doi:10.3390/nu16030450)
Supplement: Supplementary file 1 [file nutrients-16-00450-s001.zip]

Archive with 1 entries (1 files):
- nutrients-2824171-supplementary.pdf
